# Supplementary material for: Novel Magnesium- and Silver-Loaded Dressing Promotes Tissue Regeneration in Cutaneous Wounds
Source: Int J Mol Sci. 2024 Aug 28;25(17):9311. doi: 10.3390/ijms25179311 (PMC11395027; doi:10.3390/ijms25179311)
Supplement: Supplementary file 1 [file ijms-25-09311-s001.zip]

Archive with 1 entries (1 files):
- ijms-3065039-supplementary.pdf
